# Supplementary material for: Efficient Lignin Fractionation from Scots Pine (Pinus sylvestris) Using Ammonium-Based Protic Ionic Liquid: Process Optimization and Characterization of Recovered Lignin
Source: Polymers (Basel). 2022 Oct 31;14(21):4637. doi: 10.3390/polym14214637 (PMC9657931; doi:10.3390/polym14214637)
Supplement: Supplementary file 1 [file polymers-14-04637-s001.zip]

Archive with 1 entries (1 files):
- polymers-1982468-supplementary.pdf
